# Supplementary material for: An overview of bioinformatics courses delivered at the academic level in Italy: Reflections and recommendations from BITS
Source: PLoS Comput Biol. 2023 Feb 13;19(2):e1010846. doi: 10.1371/journal.pcbi.1010846 (PMC9924992; doi:10.1371/journal.pcbi.1010846)
Supplement: S1 Data — The output of the Google form is made available in anonymized format (Italian only). (XLSX) [file pcbi.1010846.s001.xlsx]

## Sheet: Risposte del modulo 1
SSD del docente	Denominazione dell'insegnamento	SSD dell'insegnamento	di tipo	collocato in un corso di Laurea:	di area	dell'Ateneo:	n. crediti	n. ore totali insegnamento	Elementi fondamentali del programma (indicare tutti gli elementi pertinenti):	Bibliografia consigliata per il corso	Altri aspetti che desidererei che fossero trattati dal gruppo di lavoro relativi agli insegnamenti di Bioinformatica
BIO 11	Bioinformatica ed Analisi Funzionale del Genoma	BIO 11	Fondamentale	Magistrale	biologica/biomedica	Università degli Studi di Bari "Aldo Moro"	6	58	introduzione a concetti fondamentali di biologia molecolare e genomica, Banche dati di soggetto biologico, Sequenziamenti, NGS, assemblamenti, elaborazione di reads, Trascrittomica e genomica funzionale	“Fondamenti di Bioinformatica” – Manuela Helmer Citterich, Fabrizio Ferrè, Giulio Pavesi, Chiara Romualdi, Graziano Pesole; Zanichelli	A mio parere è fondamentale l'integrazione con nozioni di statistica avanzata, utili a meglio capire ed interpretare gli approcci di Machine Learning e analisi di dati multivariata
BIO-11	Big Data Analysis	BIO-11	Fondamentale	Magistrale	biologica/biomedica	Piemonte Orientale	5	30	introduzione a concetti fondamentali di biologia molecolare e genomica, Banche dati di soggetto biologico, Sequenziamenti, NGS, assemblamenti, elaborazione di reads, Systems biology e simulazione reti metaboliche, Reti neurali, Uso di R e pacchetti specifici di R, Teoria dei networks applicata alle reti biologiche	- Arthur Lesk, “Introduction to Genomics”, Oxford University Press - Deonier et al., “Computational Genome Analysis – An introduction”, ed Springer -Andreas D. Baxevanis, Gary D. Bader, David S. Wishart, “Bioinformatics – fourth edition”, ed. John Wiley & Sons
BIO-11	Applied Bioinformatics	BIO-11	Fondamentale	Magistrale	biologica/biomedica	Piemonte Orientale	5	40	Introduzione a concetti fondamentali di informatica, introduzione a concetti fondamentali di biologia molecolare e genomica, Banche dati di soggetto biologico, Sequenziamenti, NGS, assemblamenti, elaborazione di reads, Trascrittomica e genomica funzionale, Systems biology e simulazione reti metaboliche, Algoritmi per allineamenti di sequenze, Elementi di programmazione in Python/Perl/C o altri li…	- Arthur Lesk, “Introduction to Genomics”, Oxford University Press - Deonier et al., “Computational Genome Analysis – An introduction”, ed Springer - Andreas D. Baxevanis, Gary D. Bader, David S. Wishart, “Bioinformatics – fourth edition”, ed. John Wiley & Sons
BIO/10	Biochimica avanzata	BIO/10	Fondamentale	Magistrale	biologica/biomedica	Università di Salerno	6	56	Banche dati di soggetto biologico, Bioinformatica strutturale, Meccanica e dinamica molecolare, Docking, Introduzione al Machine Learning	PASCARELLA, PAIARDINI: Bioinformatica, Zanichelli
Bio/10	Modellistica molecolare e ingegneria proteica	Bio/10	Fondamentale	Magistrale	biologica/biomedica	Bari	6	60	Introduzione a concetti fondamentali di informatica, Banche dati di soggetto biologico, Alberi filogenetici, Bioinformatica strutturale, Meccanica e dinamica molecolare, Docking, Introduzione ad algoritmi per la bioinformatica, Algoritmi per allineamenti di sequenze, Elementi di programmazione in Python/Perl/C o altri linguaggi	slides and tutorials/handbooks about the described software	AI and ab initio protein folding
BIO/10	Bioinformatica	BIO/10	Fondamentale	Magistrale	Biotecnologica	Sapienza	6	48	Banche dati di soggetto biologico, Alberi filogenetici, Bioinformatica strutturale, Meccanica e dinamica molecolare, Docking, Introduzione ad algoritmi per la bioinformatica, Algoritmi di programmazione dinamica, Algoritmi per allineamenti di sequenze, Reti neurali, Hidden Markov Models	Dispense, presentazioni del corso, Libro di Testo "Bioinformatica", Zanichelli, Paiardini, Pascarella
BIO/10	Bioinformatica per la Genomica	BIO/11	Fondamentale	Magistrale	biologica/biomedica	Università di Pisa	3	36	introduzione a concetti fondamentali di biologia molecolare e genomica, Banche dati di soggetto biologico, Sequenziamenti, NGS, assemblamenti, elaborazione di reads, Trascrittomica e genomica funzionale, Uso di R e pacchetti specifici di R, Bioconductor	dispense del corso
BIO/11	Tecniche Omiche	BIO/11	Fondamentale	Magistrale	biologica/biomedica	Università di Salerno	6	48	introduzione a concetti fondamentali di biologia molecolare e genomica, Sequenziamenti, NGS, assemblamenti, elaborazione di reads, Trascrittomica e genomica funzionale, Proteomica e metabolomica
BIO/11	Computational Human Genomics	BIO/11	Fondamentale	Magistrale	biologica/biomedica	Universita' degli Studi di Trento	6	48	introduzione a concetti fondamentali di biologia molecolare e genomica, Sequenziamenti, NGS, assemblamenti, elaborazione di reads	materiale condiviso dal docente
Bio/11	Bioinformatica	Bio/11	Fondamentale	Magistrale	biologica/biomedica	Unimol	8	72	Banche dati di soggetto biologico, Alberi filogenetici, Sequenziamenti, NGS, assemblamenti, elaborazione di reads, Trascrittomica e genomica funzionale, Systems biology e simulazione reti metaboliche, Introduzione ad algoritmi per la bioinformatica, Algoritmi di programmazione dinamica, Algoritmi per allineamenti di sequenze, Reti neurali, Hidden Markov Models, Elementi di programmazione in Pytho…	Fondamenti di Bioinformatica (Helmer-Citterich, Ferré, Pavese, Romualdi, Pesole); Bioinformatica (Pascarella, Paiardini)
BIO/18	Genetic Engineering	BIO/18	Fondamentale	Magistrale	biologica/biomedica	Università degli Studi di Napoli Federico II	6	48	Introduzione a concetti fondamentali di informatica, introduzione a concetti fondamentali di biologia molecolare e genomica, Sequenziamenti, NGS, assemblamenti, elaborazione di reads, Trascrittomica e genomica funzionale	Materiale fornito da me, articoli scientifici, protocolli
BIO/18	Genomica ed elementi di genetica statistica	BIO/18	Fondamentale	Magistrale	biologica/biomedica	Universita' di Roma Tor Vergata	6	48	introduzione a concetti fondamentali di biologia molecolare e genomica, Banche dati di soggetto biologico, Alberi filogenetici, Sequenziamenti, NGS, assemblamenti, elaborazione di reads, Trascrittomica e genomica funzionale, Proteomica e metabolomica	Brown - Genomi 4 - EdiSES
BIO/19	Genomica e Bioinformatica dei microrganismi	BIO/19	Fondamentale	Magistrale	biologica/biomedica	Univeristà di Roma "Tor Vergata"	6	48	Introduzione a concetti fondamentali di informatica, introduzione a concetti fondamentali di biologia molecolare e genomica, Banche dati di soggetto biologico, Sequenziamenti, NGS, assemblamenti, elaborazione di reads, Introduzione ad algoritmi per la bioinformatica	Dispense fornite dal docente
BIO11	BIOINFORMATICA	BIO11	Fondamentale	Magistrale	biologica/agraria	Università degli Studi di Napoli Federico II	6	42	introduzione a concetti fondamentali di biologia molecolare e genomica, Banche dati di soggetto biologico, Alberi filogenetici, Introduzione ad algoritmi per la bioinformatica, Algoritmi per allineamenti di sequenze	Bioinformatics for dummies; Fondamenti di bioinformatica di Manuela Helmer Citterich, Fabrizio Ferrè, Giulio Pavesi
BIO/10	Bioinformatica	INF/01	Fondamentale	Magistrale	biologica/biomedica	Università di Pisa	3	40	Introduzione a concetti fondamentali di informatica, Banche dati di soggetto biologico, Alberi filogenetici, Sequenziamenti, NGS, assemblamenti, elaborazione di reads, Bioinformatica strutturale, Systems biology e simulazione reti metaboliche, Introduzione ad algoritmi per la bioinformatica, Algoritmi per allineamenti di sequenze, Algoritmi di clustering, Hidden Markov Models	Helmer-Citterich et al., Pascarella et al., Lesk
INF/01	Bioinformatica	INF/01	Fondamentale	Magistrale	biologica/biomedica	Università di Salerno	6	48	Introduzione a concetti fondamentali di informatica, Banche dati di soggetto biologico, Alberi filogenetici, Systems biology e simulazione reti metaboliche, Introduzione ad algoritmi per la bioinformatica, Algoritmi di programmazione dinamica, Algoritmi per allineamenti di sequenze, Algoritmi su grafi, Algoritmi di clustering	MARKETA ZVELEBIL, JEREMY O. BAUM: UNDERSTANDING BIOINFORMATICS, GARLAND SCIENCE 2008 HELMER CITTERICH - FERRE' - PAVESI - ROMUALDI - PESOLE: FONDAMENTI DI BIOINFORMATICA ZANICHELLI 2018
INF/01	Bioinformatics	INF/01	Fondamentale	Magistrale	informatica/ingegneristica	Universota' di Pisa	6	48	introduzione a concetti fondamentali di biologia molecolare e genomica, Banche dati di soggetto biologico, Alberi filogenetici, Sequenziamenti, NGS, assemblamenti, elaborazione di reads, Trascrittomica e genomica funzionale, Introduzione ad algoritmi per la bioinformatica, Algoritmi di programmazione dinamica, Algoritmi per allineamenti di sequenze, Algoritmi su grafi	Capitoli di libri (es. Joao Meidanis, Joao Carlos Setubal, Introduction to Computational Molecular Biology; Veli Mäkinen, Djamal Belazzougui, Fabio Cunial, Alexandru I. Tomescu: Genome-Scale Algorithm Design: Biological Sequence Analysis in the Era of High-Throughput Sequencing. Cambridge University Press 2015; Maxime Crochemore, Wojciech Rytter: Jewels of stringology. World Scientific 2002 ), o …	Sperimentazione di corsi "ibridi" unendo classi INF e classi BIO almeno in una seconda parte del corso
INF/01	Bioinformatica	INF/01	Fondamentale	Magistrale	informatica/ingegneristica	Università degli studi di Palermo	6	48	Banche dati di soggetto biologico, Alberi filogenetici, Introduzione ad algoritmi per la bioinformatica, Algoritmi di programmazione dinamica, Algoritmi per allineamenti di sequenze, Algoritmi su grafi, Hidden Markov Models	G. Valle, M. Helmer Citterich, M. Attimonelli, G. Pesole - Introduzione alla Bioinformatica. Zanichelli, 2003	Utilizzo di Bash Linux
INF/01	Programmazione per la BIOinf	INF/01	Fondamentale	Magistrale	informatica/ingegneristica	Verona	12	120	Sequenziamenti, NGS, assemblamenti, elaborazione di reads, Trascrittomica e genomica funzionale, Systems biology e simulazione reti metaboliche, Introduzione ad algoritmi per la bioinformatica		La distinzione tra Bioinformatica in Informatica dalla Bioinformatica in BIO.
INF01	Bioinformatics	INF01	Fondamentale	Magistrale	biologica/biomedica	Torino	8	48	Introduzione a concetti fondamentali di informatica, Sequenziamenti, NGS, assemblamenti, elaborazione di reads, Trascrittomica e genomica funzionale, Introduzione ad algoritmi per la bioinformatica, Algoritmi di programmazione dinamica, Algoritmi per allineamenti di sequenze, Algoritmi su grafi, Algoritmi di clustering, Introduzione al Machine Learning, Uso di R e pacchetti specifici di R, Biocon…	Computational Genomics with R by Altuna Akalin Bioinformatics algorithms - An active learning approach by Pavel Pevzner and Phillip Compeau An Introduction to Bioinformatics algorithms by Neil C Jones and Pavel A. Pevzner Hands-On Machine Learning with Scikit-Learn and TensorFlow: Concepts, Tools, and Techniques to Build Intelligent Systems by Geron, Aurelien
Ing-inf 05	Tecniche avanzate di bioinformatica	Ing-inf 05	Fondamentale	Magistrale	informatica/ingegneristica	Catanzaro	6	48	Algoritmi su grafi, Algoritmi di clustering, Introduzione al Machine Learning, Reti neurali, Deep Learning, Elementi di programmazione in Python/Perl/C o altri linguaggi	Network medicine ( barabasi),
ING-INF/03	Fondamenti di Telematica	ING-INF/03	Fondamentale	Magistrale	informatica/ingegneristica	Politecnico di Bari	6	60	Reti di telecomunicazioni e protocolli di comunicazione	James F. Kurose, Keith W. Ross, Reti di calcolatori e Internet. Un approccio top-down, Pearson, 2013	A parte i concetti di base legati alla rete Internet e al paradigma Internet of Things, potrebbe essere interessante considerare anche le emergenti tecnologie di comunicazione su scala nanometrica (es. tra cellule, nanorobot etc), basati su diffusione molecolare o trasmissione di onde elettromagnetiche nella banda dei THz.
ING-INF/05	Tecnologie Avanzate di Bioinformatica	ING-INF/05	Fondamentale	Magistrale	informatica/ingegneristica	Catanzaro	6	48	Introduzione a concetti fondamentali di informatica, Introduzione ad algoritmi per la bioinformatica, Algoritmi su grafi, Algoritmi di clustering, Introduzione al Machine Learning, Elementi di programmazione in Python/Perl/C o altri linguaggi, Uso di R e pacchetti specifici di R	- Machine learning con Python. Costruire algoritmi per generare conoscenza: di Sebastian Raschka - Biological Network Analysis: Trends, Approaches, Graph Theory, and Algorithms: di Pietro Hiram Guzzi, Swarup Roy, 2020, Elsevier.
ING-INF/05	Bioinformatica	ING-INF/05	Fondamentale	Magistrale	informatica/ingegneristica	Università degli Studi di Napoli "Federico II"	9	72	introduzione a concetti fondamentali di biologia molecolare e genomica, Banche dati di soggetto biologico, Sequenziamenti, NGS, assemblamenti, elaborazione di reads, Trascrittomica e genomica funzionale, Algoritmi di programmazione dinamica, Algoritmi per allineamenti di sequenze, Algoritmi di clustering, Introduzione al Machine Learning, Hidden Markov Models, Deep Learning	Phillip Compeau, Pavel Pevzner, BIOINFORMATICS ALGORITHMS
ING-INF/06	Bioinformatica Avanzata	ING-INF/06	Fondamentale	Magistrale	Corso di Studi Magistrale in Ingegneria dei Sistemi Medicali - Classe LM Ingegneria Biomedica	Politecnico di Bari	6	60	Sequenziamenti, NGS, assemblamenti, elaborazione di reads, Algoritmi per allineamenti di sequenze, Algoritmi di clustering, Reti neurali, Deep Learning, Elementi di programmazione in Python/Perl/C o altri linguaggi, Matlab Toolbox Bioinformatics	Fondamenti di Bioinformatica - Helmer, Ferrè, Pavesi, Romualdi, Pesole Zanichelli 2018	Tutorial per Laboratori Applicativi
MED/50	SCIENZE TECNICHE MEDICHE APPLICATE	MED/50	Fondamentale	Magistrale	biologica/biomedica	BARI - UNIBA	12	144	introduzione a concetti fondamentali di biologia molecolare e genomica, Trascrittomica e genomica funzionale, Proteomica e metabolomica	Testi vari - appunti del Docente	Modelling cellulare e molecolare
BIO/11 - Biologia Molecolare	Biologia Molecolare e Bioinformatica	BIO/11	Fondamentale	Magistrale	biologica/biomedica	Università di Roma Tor Vergata	6 di Biologia Molecolare e 3 di Bioinformatica	72 ore frontali + laboratori	Banche dati di soggetto biologico, Alberi filogenetici, Bioinformatica strutturale, Introduzione ad algoritmi per la bioinformatica, Algoritmi di programmazione dinamica, Algoritmi per allineamenti di sequenze, Hidden Markov Models, predizione di strutture secondarie e terziarie di proteine	Foncamenti di Bioinformatica (ed Zanichelli)
			Fondamentale	Magistrale	biologica/biomedica				Introduzione a concetti fondamentali di informatica, introduzione a concetti fondamentali di biologia molecolare e genomica, Banche dati di soggetto biologico, Alberi filogenetici, Sequenziamenti, NGS, assemblamenti, elaborazione di reads, Trascrittomica e genomica funzionale, Bioinformatica strutturale, Meccanica e dinamica molecolare, Systems biology e simulazione reti metaboliche, Algoritmi su…
BIO/11 - Biologia Molecolare	Bioinformatica	BIO/11	Fondamentale	Triennale	biologica/biomedica	Università di Roma Tor Vergata	6	42 ore lezioni frontali + 10 ore di laboratorio	Introduzione a concetti fondamentali di informatica, Banche dati di soggetto biologico, Alberi filogenetici, Sequenziamenti, NGS, assemblamenti, elaborazione di reads, Bioinformatica strutturale, Docking, Introduzione ad algoritmi per la bioinformatica, Algoritmi di programmazione dinamica, Algoritmi per allineamenti di sequenze, Introduzione al Machine Learning, Reti neurali, Hidden Markov Model…	Fondamenti di Bioinformatica (ed Zanichelli) e le slide del corso	eviterei di mettere troppa carne al fuoco, meglio dedicare casomai più tempo a questa problematica e a seguire sceglierne un'altra!
BIO10	Bioinformatica	BIO10	Fondamentale	Triennale	biologica/biomedica	Sapienza	6	48	Banche dati di soggetto biologico, Bioinformatica strutturale, Meccanica e dinamica molecolare, Docking, Introduzione ad algoritmi per la bioinformatica, Algoritmi di programmazione dinamica, Algoritmi per allineamenti di sequenze, Hidden Markov Models
bio11	bioinformatica	bio11	Fondamentale	Triennale	biologica/biomedica	roma tor vergata	3	30	Introduzione a concetti fondamentali di informatica, introduzione a concetti fondamentali di biologia molecolare e genomica, Banche dati di soggetto biologico, Alberi filogenetici, Sequenziamenti, NGS, assemblamenti, elaborazione di reads, Bioinformatica strutturale, Meccanica e dinamica molecolare, Docking, Algoritmi di programmazione dinamica, Algoritmi per allineamenti di sequenze, Introduzion…	pascarella-paiardini, citterich etc
INF01	modulo "Bioinformatica" in "Analisi Genomica e Bioinformatica"	INF01	Fondamentale	Triennale	biologica/biomedica	Udine	2 crediti + 1 di esercitazioni	32	Introduzione ad algoritmi per la bioinformatica, Algoritmi di programmazione dinamica, Algoritmi per allineamenti di sequenze, Algoritmi su grafi, Hidden Markov Models	P. Pevzner , R. Shamir "Bioinformatics for Biologists"
ING-INF/05	Bioinformatica	ING-INF/05	Fondamentale	Triennale	informatica/ingegneristica	Catanzaro	6	48	Introduzione a concetti fondamentali di informatica, Banche dati di soggetto biologico, Trascrittomica e genomica funzionale, Proteomica e metabolomica, Bioinformatica strutturale, Introduzione ad algoritmi per la bioinformatica, Algoritmi di programmazione dinamica, Algoritmi per allineamenti di sequenze, Introduzione al Machine Learning, Uso di R e pacchetti specifici di R, Microarray, Mass Spe…	- Manuela Helmer Citterich, Fabrizio Ferrè, Giulio Pavesi, Graziano Pesole, Chiara Romualdi. FONDAMENTI DI BIOINFORMATICA. Zanichelli - M. Cannataro, P. H. Guzzi, Data Management of Protein Interaction Networks, Wiley-IEEE Computer Society Press, Wiley Book Series on Bioinformatics, 2011. - Stefano Pascarella e Alessandro Paiardini, BIOINFORMATICA. DALLA SEQUENZA ALLA STRUTTURA DELLE PROTEINE. Za…
BIO/11	Biologia Computazionale	ING-INF/05	Fondamentale	Triennale	biologica/biomedica	Università di Trento	6	63	Banche dati di soggetto biologico, Alberi filogenetici, Sequenziamenti, NGS, assemblamenti, elaborazione di reads, Trascrittomica e genomica funzionale, Systems biology e simulazione reti metaboliche, Introduzione ad algoritmi per la bioinformatica, Algoritmi per allineamenti di sequenze, Algoritmi su grafi, Algoritmi di clustering, Introduzione al Machine Learning, Uso di R e pacchetti specifici…	Pubblicazioni scientifiche su argomenti specifici
BIO/11	Principi di Bioinformatica e Metodologie Omiche	ING-INF/06	Fondamentale	Triennale	biologica/biomedica	Pavia	6	48	Alberi filogenetici, Sequenziamenti, NGS, assemblamenti, elaborazione di reads, Trascrittomica e genomica funzionale, Proteomica e metabolomica, Algoritmi per allineamenti di sequenze, Algoritmi di clustering, Elementi di programmazione in Python/Perl/C o altri linguaggi, Databases, Genome Browsers	Tutorials, documentazione online
ING-INF/06	Bioinformatics and Big Data Analytics	ING-INF/06	Fondamentale	Triennale	informatica/ingegneristica	Politecnico di Bari	6	60	Banche dati di soggetto biologico, Introduzione ad algoritmi per la bioinformatica, Algoritmi di programmazione dinamica, Algoritmi di clustering, Introduzione al Machine Learning, Elementi di programmazione in Python/Perl/C o altri linguaggi, Matlab Toolbox Machine Learning	Fondamenti di Bioinformatica - Helmer, Ferrè, Pavesi, Romualdi, Pesole Zanichelli 2018	Laboratori Applicativi
	Bioinformatics		Fondamentale	Triennale	informatica/ingegneristica				Introduzione a concetti fondamentali di informatica, Elementi di programmazione in Python/Perl/C o altri linguaggi, Uso del sistema Unix, manipolazione di stringhe, espressioni regolari e linguaggio bash per creazione pipeline automatizzate di calcolo, Uso di R e pacchetti specifici di R, Bioconductor		Ingegneria dei processi, riproducibilità dei risultati scientifici, in corsi magistrali anche la virtualizzazione del software (e.g. Conda / Docker)
BIO/11	Bioinformatics Resources	BIO/11	Opzionale/scelta libera	Magistrale	biologica/biomedica	Universita degli Studi di Trento	6	48	Introduzione a concetti fondamentali di informatica, Banche dati di soggetto biologico, Trascrittomica e genomica funzionale, Algoritmi di clustering, Hidden Markov Models, Uso di R e pacchetti specifici di R	Materiale fornito dal docente
BIO/18	Strumenti bioinformatici per lo studio e l’analisi dei “Big Data” biologici: dalla genomica alla proteomica	BIO/18	Opzionale/scelta libera	Magistrale	biologica/biomedica	Università di Roma Tor Vergata	2	16	introduzione a concetti fondamentali di biologia molecolare e genomica, Banche dati di soggetto biologico, Sequenziamenti, NGS, assemblamenti, elaborazione di reads, Trascrittomica e genomica funzionale, Proteomica e metabolomica	Helmer Citterich et al., Fondamenti di bioinformatica, 2018, Zanichelli e materiale fornito dal docente
BIO/18 - GENETICA	Bioinformatica con Laboratorio	BIO/18 - GENETICA	Opzionale/scelta libera	Magistrale	biologica/biomedica	Università di Firenze	6	56	introduzione a concetti fondamentali di biologia molecolare e genomica, Alberi filogenetici, Sequenziamenti, NGS, assemblamenti, elaborazione di reads, Trascrittomica e genomica funzionale, Introduzione ad algoritmi per la bioinformatica, Algoritmi per allineamenti di sequenze, Uso di R e pacchetti specifici di R	Fondamenti di Informatica (Zanichelli) + materiale fornito dal docente
bio10	Laboratorio Bioinformatica, Bioinformatica	bio10	Opzionale/scelta libera	Magistrale	biologica/biomedica	università Federico ii, napoli	6	48	introduzione a concetti fondamentali di biologia molecolare e genomica, Banche dati di soggetto biologico, Alberi filogenetici, Sequenziamenti, NGS, assemblamenti, elaborazione di reads, Bioinformatica strutturale	fondamenti di bioinformatica
BIO11	Basi teoriche e pratiche per l'analisi bioinformatica dei genomi	BIO11	Opzionale/scelta libera	Magistrale	biologica/agraria	Università degli Studi di Napoli Federico II	6	42	introduzione a concetti fondamentali di biologia molecolare e genomica, Sequenziamenti, NGS, assemblamenti, elaborazione di reads, Trascrittomica e genomica funzionale, Algoritmi di programmazione dinamica, Algoritmi per allineamenti di sequenze, Algoritmi su grafi, Introduzione al Machine Learning, Hidden Markov Models	Biologia Cellulare e Molecolare capitolo genomica di cui sono autore. In corso di produzione	population genomics
INF/01	Bioinformatica	INF/01	Opzionale/scelta libera	Magistrale	informatica/ingegneristica	Catania	6	48	introduzione a concetti fondamentali di biologia molecolare e genomica, Banche dati di soggetto biologico, Alberi filogenetici, Sequenziamenti, NGS, assemblamenti, elaborazione di reads, Trascrittomica e genomica funzionale, Systems biology e simulazione reti metaboliche, Introduzione ad algoritmi per la bioinformatica, Algoritmi per allineamenti di sequenze, Algoritmi su grafi, Algoritmi di clus…	Manuela Helmer Citterich Fabrizio Ferrè Giulio Pavesi Graziano Pesole Chiara Romualdi, Fondamenti di bioinformatica
BIO/13	Bioinformatics	INF/01	Opzionale/scelta libera	Magistrale	Data Science and Scientific Computing	Università di Trieste	6	50	introduzione a concetti fondamentali di biologia molecolare e genomica, Banche dati di soggetto biologico, Sequenziamenti, NGS, assemblamenti, elaborazione di reads, Trascrittomica e genomica funzionale, Introduzione ad algoritmi per la bioinformatica, Elementi di programmazione in Python/Perl/C o altri linguaggi, Uso di R e pacchetti specifici di R, Bioconductor, Genomica Comparativa	Articoli selezionati
ING-INF/05	Bioinformatics and Computational Biology	ING-INF/05	Opzionale/scelta libera	Magistrale	informatica/ingegneristica	Politecnico di Milano	5	50	introduzione a concetti fondamentali di biologia molecolare e genomica, Banche dati di soggetto biologico, Trascrittomica e genomica funzionale, Introduzione ad algoritmi per la bioinformatica, Algoritmi di programmazione dinamica, Algoritmi per allineamenti di sequenze, Algoritmi su grafi, Algoritmi di clustering, Introduzione al Machine Learning, Support Vector Machines, Uso di R e pacchetti sp…	P.M. Selzer, R.J. Marhöfer, A. Rohwer, Applied bioinformatics: An introduction. 2nd edition. , Editore: Springer, Berlin, D, Anno edizione: 2018, ISBN: 978-3-319-68299-0 Helmer Citterich, Ferrè, Pavesi, Pesole, Romualdi, Fondamenti di bioinformatica , Editore: Zanichelli, Anno edizione: 2018, ISBN: 9788808621122
SECS-S/05	Biostatistica	SECS-S/05	Opzionale/scelta libera	Magistrale	Statistica	Università degli studi di Palermo	9	63	Uso di R e pacchetti specifici di R, Modelli si sopravvivenza Kaplan Meier, Nelson Aalen and Cox e metaanalisi	Collett D. (1994), Modelling survival data in medical research, Chapman & Hall. Klein Moeschberger (1997), Survival Analysis, Springer Willett, Singer (2003), Borenstein et.al. (2009), Introduction to Meta analysis, Wiley Fleiss J. (1981), Statistical Methods for Rates and Proportions, Wiley
			Opzionale/scelta libera	Magistrale	biologica/biomedica		6	52	Introduzione a concetti fondamentali di informatica, Banche dati di soggetto biologico, Sequenziamenti, NGS, assemblamenti, elaborazione di reads, Trascrittomica e genomica funzionale, Systems biology e simulazione reti metaboliche, Introduzione ad algoritmi per la bioinformatica, Fondamenti di Programmazione, Elementi di programmazione in Python/Perl/C o altri linguaggi
BIO/10	Laboratotio di Bioinformatica	BIO/10	Opzionale/scelta libera	Triennale	biologica/biomedica	Sapienza	3+3	48	Banche dati di soggetto biologico, Bioinformatica strutturale, Algoritmi di programmazione dinamica, Algoritmi per allineamenti di sequenze, Reti neurali, Hidden Markov Models	Presentazioni PPT, risorse internet, libro di testo
INF01	Modelli Biologici Discreti	INF01	Opzionale/scelta libera	Triennale	informatica/ingegneristica	Verona	6	56	introduzione a concetti fondamentali di biologia molecolare e genomica, Introduzione ad algoritmi per la bioinformatica, Introduzione al Machine Learning, Elementi di programmazione in Python/Perl/C o altri linguaggi, teoria dell'informazione; contenuto informativo di genomi come k-mers; metodi alignment-free e reference-free; pangenomica	Elements of Information Theory; Python for Bioinformatics; Infobiotics	concetto di distribuzione genomica per la rappresentazioen del contenuto informativo; teoria dell'informazione; k-mers e loro applicazioni
			Opzionale/scelta libera	Triennale	informatica/ingegneristica		8	72	Introduzione a concetti fondamentali di informatica, introduzione a concetti fondamentali di biologia molecolare e genomica, Alberi filogenetici, Sequenziamenti, NGS, assemblamenti, elaborazione di reads, Introduzione ad algoritmi per la bioinformatica, Algoritmi di programmazione dinamica, Algoritmi per allineamenti di sequenze, Algoritmi di clustering, Elementi di programmazione in Python/Perl/…
	reproducible research with R		Opzionale/scelta libera		biologica/biomedica	Università degli Studi di Torino	2	16	Uso di R e pacchetti specifici di R, Bioconductor
